# Supplementary material for: The Mediating Role of Body Mass Index in the Association Between Dietary Index for Gut Microbiota and Biological Age: A Study Based on NHANES 2007–2018
Source: Nutrients. 2024 Nov 30;16(23):4164. doi: 10.3390/nu16234164 (PMC11643866; doi:10.3390/nu16234164)
Supplement: Supplementary file 1 [file nutrients-16-04164-s001.zip]

Archive with 1 entries (1 files):
- nutrients-3323932-supplementary.pdf
